# Supplementary material for: Methanogenic Community Characteristics and Its Influencing Factors in Reservoir Sediments on the Northeastern Qinghai Plateau
Source: Biology (Basel). 2024 Aug 14;13(8):615. doi: 10.3390/biology13080615 (PMC11351834; doi:10.3390/biology13080615)
Supplement: Supplementary file 1 [file biology-13-00615-s001.zip]

Archive with 1 entries (1 files):
- biology-3129339-supplementary.pdf
